# Supplementary material for: A Datasheet for the INSIGHT Moorfields Cornea Anterior Segment Dataset (CADMUS)
Source: Ophthalmol Sci. 2026 Apr 22;6(7):101203. doi: 10.1016/j.xops.2026.101203 (PMC13235489; doi:10.1016/j.xops.2026.101203)
Supplement: Supplementary Materials [file mmc1.xlsx]

## Sheet: dictionary
Table	Column	Source	Data type	Standard Treatment	Definition
appointment	patAnonKey	DW_LIVE.AEvisits.PatKey hashed	STRING	Anonymised	Unique identifier for patient
appointment	bookingDate	DW_LIVE.Outpatient.PAS_appointment.BookingDateKeyN	DATE	Date Shifted	The date the booking was made
appointment	bookingTime	DW_LIVE.Outpatient.PAS_appointment.BookingTime	TIME	Time Shifted	The time the booking was made
appointment	clinicCode	DW_LIVE.Outpatient.PAS_appointment.ClinicCode	STRING	Bucket/Remove rare values	The clinic within the service where the patient is given treatment
appointment	date	DW_LIVE.Outpatient.PAS_appointment.AppointmentDate	DATE	Date Shifted	Date of appointment
appointment	status	DW_LIVE.PAS_appointment.AppointmentStatusName	STRING	Bucket/Remove rare values	Whether the patient attended, cancelled etc the appointment
clinical_note	patAnonKey	DW_LIVE.dbo.DimLettersAll.PatKey hashed	STRING	Anonymised	Unique identifier for patient
clinical_note	date	DW_LIVE.dbo.DimLettersAll.LetterDate	DATE	Date Shifted	Date of note
clinical_note	ageAtTimeOfEvent	derived from DW_LIVE.dbo.DimLettersAll.LetterDate and DW_LIVE.patient.DimPatient.DOB	INTEGER	Bucket/Remove rare values	Age of the patient at the time of the event
clinical_note	keywordName	derived from DW_LIVE.dbo.DimLettersAll.LetterBody	STRING	Bucket/Remove rare values	Condition name from the following conditions: "ABCA4", "AnxietyDisorder", "Arthritis", "Asthma", "Atopy", "Atrial Fibrillation", "Branch Retinal Vein Occlusion", "Central Retinal Vein Occlusion", "Central Serous Retinopathy", "Choroidal Neovascularisation", "Chronic Kidney Disease", "Chronic Obstructive Lung Disease", "Diabetes", "Diabetic Retinopathy", "Down Syndrome", "Drusen", "Dry AMD", "Ecze…
clinical_note	keywordType		STRING	Bucket/Remove rare values	Systemic or Eye
demographic	patAnonKey		STRING	Anonymised	Unique identifier for patient
demographic	patEthnicityGroup		STRING	Bucket/Remove rare values	Patient Ethnicity group
demographic	patEthnicitySubGroup		STRING	Bucket/Remove rare values	Patient Ethnicity subgroup
demographic	patSex		STRING	Bucket/Remove rare values	Patient sex
demographic	postcode		STRING	Bucket/Remove rare values	Outer layer of Patient Postcode
images	patAnonKey	image metadata	STRING	Anonymised	Unique identifier for patient
images	laterality	image metadata	STRING	Treatment not necessary	Eye side: L, R somtimes U (Unknown) and B (Both)
images	imageDate	image metadata	DATE	Date Shifted	The date part of the minimum of all slice datetimes from this image
images	imageTime	image metadata	TIME	Time Shifted	The time part of the minimum of all slice datetimes from this image
images	examDate	image metadata	DATE	Date Shifted	The date part of the minimum of all image datetimes from this exam
images	examTime	image metadata	TIME	Time Shifted	The time part of the minimum of all image datetimes from this exam
images	ageAtTimeOfExam	derived from image metadata and DW_LIVE.patient.DimPatient.DOB	INTEGER	Bucket/Remove rare values	This is the age of the patient at the time of the event
images	anterior	image metadata	BOOLEAN	Bucket/Remove rare values	Whether the series is of the outside of the eye
images	fixation	image metadata	STRING	Bucket/Remove rare values	Description of the region of the eye examined
images	frameCount	image metadata	INTEGER	Treatment not necessary	Number of individual 2D images making up a composite image (e.g. Time series, OCT)
images	hardwareManufacturer	image metadata	STRING	Treatment not necessary	Hardware manufacturer name
images	deviceSerialNumber	image metadata	STRING	Bucket/Remove rare values	Serial number of machine image was taken on
images	modality	image metadata	STRING	Bucket/Remove rare values	The method of taking the image
images	imagePath	image metadata	STRING	Anonymised
images	protocol	image metadata	STRING	Bucket/Remove rare values	Description of the conditions under which the Series was performed.
images	rawSourceId	image metadata	STRING	Anonymised	Raw image file, different per-manufacturer, used to generate final DICOMs
images	seriesDescription	image metadata	STRING	Bucket/Remove rare values
images	sizeX	image metadata	INTEGER	Treatment not necessary	Pixel count along a given axis
images	sizeY	image metadata	INTEGER	Treatment not necessary	Pixel count along a given axis
images	studyDescription	image metadata	STRING	Bucket/Remove rare values
laser	patAnonKey		STRING	Anonymised	Unique identifier for patient
laser	laterality		STRING	Treatment not necessary	Eye side: L, R somtimes U and B
laser	date		DATE	Date Shifted	Date of treatment
laser	ageAtTimeOfEvent		INTEGER	Bucket/Remove rare values	Age of the patient at the time of the event
laser	laserName		STRING	Bucket/Remove rare values	The name of the laser machine used
laser	laserType		STRING	Bucket/Remove rare values	The laser type used for the procedure
laser	treatment		STRING	Bucket/Remove rare values	The type of treatment given
medication	patAnonKey	openeyes.patient_identifier.value	STRING	Anonymised	Unique identifier for patient
medication	laterality	openeyes.eye.name	STRING	Treatment not necessary	Eye side: L, R somtimes U and B
medication	ageAtTimeOfEvent	openeyes.event.event_date, DW_LIVE.patient.DimPatient.DOB	INTEGER	Bucket/Remove rare values	Age of the patient at the time of the event
medication	dose	openeyes.event_medication_use.dose	FLOAT	Bucket/Remove rare values	The quantity of medicine prescribed to be taken at one time
medication	drug	openeyes.medication.preferred_term	STRING	Bucket/Remove rare values	The preferred term for the medication which was prescribed
medication	duration	openeyes.medication_duration.name	STRING	Bucket/Remove rare values	The duration over which the medication is to be taken
medication	endDate	openeyes.event_medication_use.end_date	DATE	Date Shifted	Date the patient stopped the medication
medication	frequency	openeyes.medication_frequency.term	STRING	Bucket/Remove rare values	The required gap between subsequent doses of the medication
medication	route	openeyes.medication_route.term	STRING	Bucket/Remove rare values	Where the drug is to be applied/taken
medication	startDate	openeyes.event_medication_use.start_date	DATE	Date Shifted	Date the patient started taking the medication
medication	stopReason	openeyes.ophciexamination_medication_stop_reason.name	STRING	Bucket/Remove rare values	The reason the medication was stopped
operations	patAnonKey	openeyes.patient_identifier.value	STRING	Anonymised	Unique identifier for patient
operations	laterality	openeyes.eye.name	STRING	Treatment not necessary	Eye side: L, R somtimes U and B
operations	bookingDecisionDate	openeyes.et_ophtroperationbooking_operation.decision_date	DATE	Date Shifted	The booking decision date
operations	operationEventDate	openeyes.event.event_date	DATE	Date Shifted	The event date for the operation
operations	ageAtTimeOfOperation	openeyes.event.event_date, DW_LIVE.patient.DimPatient.DOB	INTEGER	Bucket/Remove rare values	Age of the patient at the time of the operation event
operations	bookingStatus	openeyes.ophtroperationbooking_operation_status.name	STRING	Bucket/Remove rare values	The status of the booking. A status of "completed" does not imply there was an associated operation for the same procedure
operations	diagnosis	openeyes.disorder.term	STRING	Bucket/Remove rare values	The diagnosis associated with the booking
operations	matchInformation		STRING	Bucket/Remove rare values	"Booking only" if the booked procedure did not match a performed operation procedure "Operation note only" if an operation procedure was performed without an associated booking Null if the booked procedure matched a performed operation procedure
operations	oeProcedureTerm	openeyes.proc.term	STRING	Bucket/Remove rare values	The OE6 terminology for the procedure
operations	operationCancellationDate	openeyes.et_ophtroperationbooking_operation.operation_cancellation_date	DATE	Bucket/Remove rare values	The date the booking was cancelled
operations	operationCancellationReason	openeyes.ophtroperationbooking_operation_cancellation_reason.text	STRING	Bucket/Remove rare values	The reason the booking was cancelled
operations	priority	openeyes.ophtroperationbooking_operation_priority.name	STRING	Bucket/Remove rare values	The priority of the booking
operations	siteName	openeyes.site.name	STRING	Bucket/Remove rare values	The site at which the booking was made
operations	snomedCode	openeyes.proc.snomed_code	STRING	Bucket/Remove rare values	The SNOMED code for the procedure
operations	snomedTerm	openeyes.proc.snomed_term	STRING	Bucket/Remove rare values	The SNOMED term for the procedure
referrals	patAnonKey		STRING	Anonymised	Unique identifier for patient
referrals	date		DATE	Date Shifted	Date of referal
referrals	isOpen		BOOLEAN	Bucket/Remove rare values	Whether or not the referral is open
referrals	priority		STRING	Bucket/Remove rare values	If the referral was routine or not
referrals	referralReason		STRING	Bucket/Remove rare values	Why the patient was referred
referrals	source		STRING	Bucket/Remove rare values	From where the patient was referred
refraction_readings	patAnonKey	openeyes.patient_identifier.value	STRING	Anonymised	Unique identifier for patient
refraction_readings	laterality	openeyes.eye.name	STRING	Treatment not necessary	Eye side: L, R somtimes U and B
refraction_readings	axis	openeyes.ophciexamination_refraction_reading.axis	INTEGER	Bucket/Remove rare values	Axis of the cylinder
refraction_readings	cylinder	openeyes.ophciexamination_refraction_reading.cylinder	NUMERIC	Bucket/Remove rare values	Refraction cylindrical power
refraction_readings	sphere	openeyes.ophciexamination_refraction_reading.sphere	NUMERIC	Bucket/Remove rare values	Refraction spherical power
tomography	patAnonKey	MS-39, openeyes.patient_identifier.value	STRING	Anonymised
tomography	laterality	MS-39	STRING	Treatment not necessary
tomography	rawSourceId	MS-39	STRING	Anonymised
tomography	eventDate	MS-39	DATE	Date Shifted
tomography	eventTime	MS-39	TIME	Time Shifted
tomography	ageAtTimeOfExam	MS-39, openeyes.event.event_date, DW_LIVE.patient.DimPatient.DOB	INTEGER	Bucket/Remove rare values
tomography	octZResolution	MS-39	FLOAT	Treatment not necessary
tomography	octROResolution	MS-39	FLOAT	Treatment not necessary
tomography	photoXYResolution	MS-39	FLOAT	Treatment not necessary
tomography	kMax	MS-39	FLOAT	Treatment not necessary
tomography	frontK1	MS-39	FLOAT	Treatment not necessary
tomography	frontK2	MS-39	FLOAT	Treatment not necessary
tomography	backK1	MS-39	FLOAT	Treatment not necessary
tomography	backK2	MS-39	FLOAT	Treatment not necessary
tomography	normalProbabilityScore	MS-39	FLOAT	Treatment not necessary
tomography	keratoconusProbabilityScore	MS-39	FLOAT	Treatment not necessary
tomography	subclinicalKeratoconusProbabilityScore	MS-39	FLOAT	Treatment not necessary
tomography	myopicPostOpProbabilityScore	MS-39	FLOAT	Treatment not necessary
tomography	abnormalProbabilityScore	MS-39	FLOAT	Treatment not necessary
tomography	acquisitionQualitySectionsCoverage	MS-39	FLOAT	Treatment not necessary
tomography	acquisitionQualityPlacidoCoverage	MS-39	FLOAT	Treatment not necessary
tomography	acquisitionQualityPlacidoDecentering	MS-39	FLOAT	Treatment not necessary
tomography	acquisitionQualityPlacidoMaxRing	MS-39	FLOAT	Treatment not necessary
tomography	pupilCentreX	MS-39	FLOAT	Treatment not necessary
tomography	pupilCentreY	MS-39	FLOAT	Treatment not necessary
tomography	thinnestPointEpithelium	MS-39	FLOAT	Treatment not necessary
tomography	thinnestPointEpitheliumX	MS-39	FLOAT	Treatment not necessary
tomography	thinnestPointEpitheliumY	MS-39	FLOAT	Treatment not necessary
tomography	thinnestPointStroma	MS-39	FLOAT	Treatment not necessary
tomography	thinnestPointStromaX	MS-39	FLOAT	Treatment not necessary
tomography	thinnestPointStromaY	MS-39	FLOAT	Treatment not necessary
tomography	summaryIndicesCornalVolume	MS-39	FLOAT	Treatment not necessary
tomography	summaryIndicesCCT	MS-39	FLOAT	Treatment not necessary
tomography	summaryIndicesACD	MS-39	FLOAT	Treatment not necessary
tomography	summaryIndicesMinThickness	MS-39	FLOAT	Treatment not necessary
tomography	summaryIndicesMinThicknessCentreX	MS-39	FLOAT	Treatment not necessary
tomography	summaryIndicesMinThicknessCentreY	MS-39	FLOAT	Treatment not necessary
tomography	opdFrontHoaRMS	MS-39	FLOAT	Treatment not necessary
tomography	opdFrontDiameter	MS-39	FLOAT	Treatment not necessary
tomography	opdFrontCornealPower	MS-39	FLOAT	Treatment not necessary
tomography	opdFrontCylinder	MS-39	FLOAT	Treatment not necessary
tomography	opdFrontCylinderAxis	MS-39	FLOAT	Treatment not necessary
tomography	opdFrontPiston	MS-39	FLOAT	Treatment not necessary
tomography	opdFrontTilt	MS-39	FLOAT	Treatment not necessary
tomography	opdFrontTiltAxis	MS-39	FLOAT	Treatment not necessary
tomography	opdFrontAstigmatism	MS-39	FLOAT	Treatment not necessary
tomography	opdFrontAstigmatismAxis	MS-39	FLOAT	Treatment not necessary
tomography	opdFrontDefocus	MS-39	FLOAT	Treatment not necessary
tomography	opdFrontTrefoil	MS-39	FLOAT	Treatment not necessary
tomography	opdFrontTrefoilAxis	MS-39	FLOAT	Treatment not necessary
tomography	opdFrontComa	MS-39	FLOAT	Treatment not necessary
tomography	opdFrontComaAxis	MS-39	FLOAT	Treatment not necessary
tomography	opdFrontQuadrafoil	MS-39	FLOAT	Treatment not necessary
tomography	opdFrontQuadrafoilAxis	MS-39	FLOAT	Treatment not necessary
tomography	opdFrontSecondaryAstigmatism	MS-39	FLOAT	Treatment not necessary
tomography	opdFrontSecondaryAstigmatismAxis	MS-39	FLOAT	Treatment not necessary
tomography	opdFrontSphericalAberration	MS-39	FLOAT	Treatment not necessary
tomography	opdTotalHoaRMS	MS-39	FLOAT	Treatment not necessary
tomography	opdTotalDiameter	MS-39	FLOAT	Treatment not necessary
tomography	opdTotalCornealPower	MS-39	FLOAT	Treatment not necessary
tomography	opdTotalCylinder	MS-39	FLOAT	Treatment not necessary
tomography	opdTotalCylinderAxis	MS-39	FLOAT	Treatment not necessary
tomography	opdTotalPiston	MS-39	FLOAT	Treatment not necessary
tomography	opdTotalTilt	MS-39	FLOAT	Treatment not necessary
tomography	opdTotalTiltAxis	MS-39	FLOAT	Treatment not necessary
tomography	opdTotalAstigmatism	MS-39	FLOAT	Treatment not necessary
tomography	opdTotalAstigmatismAxis	MS-39	FLOAT	Treatment not necessary
tomography	opdTotalDefocus	MS-39	FLOAT	Treatment not necessary
tomography	opdTotalTrefoil	MS-39	FLOAT	Treatment not necessary
tomography	opdTotalTrefoilAxis	MS-39	FLOAT	Treatment not necessary
tomography	opdTotalComa	MS-39	FLOAT	Treatment not necessary
tomography	opdTotalComaAxis	MS-39	FLOAT	Treatment not necessary
tomography	opdTotalQuadrafoil	MS-39	FLOAT	Treatment not necessary
tomography	opdTotalQuadrafoilAxis	MS-39	FLOAT	Treatment not necessary
tomography	opdTotalSecondaryAstigmatism	MS-39	FLOAT	Treatment not necessary
tomography	opdTotalSecondaryAstigmatismAxis	MS-39	FLOAT	Treatment not necessary
tomography	opdTotalSphericalAberration	MS-39	FLOAT	Treatment not necessary
tomography_event	patAnonKey	openeyes.patient_identifier.value	STRING	Anonymised
tomography_event	laterality	derived from eye_id in multiple tables	STRING	Treatment not necessary
tomography_event	anonEventId	openeyes.event.id	STRING	Anonymised
tomography_event	eventDate	openeyes.event.event_date	DATE	Date Shifted
tomography_event	eventTime	openeyes.event.event_date	TIME	Time Shifted
tomography_event	ageAtTimeOfEvent	openeyes.event.event_date, DW_LIVE.patient.DimPatient.DOB	INTEGER	Bucket/Remove rare values
tomography_event	clRemoved	openeyes.ophciexamination_cxl_cl_removed.name	STRING	Bucket/Remove rare values
tomography_event	coefficientOfVariation	openeyes.et_ophciexamination_specular_microscopy.(right/left)_coefficient_variation_value	STRING	Treatment not necessary
tomography_event	endothelialCellDensity	openeyes.et_ophciexamination_specular_microscopy.(right/left)_endothelial_cell_density_value	STRING	Treatment not necessary
tomography_event	tomographerDevice	openeyes.ophciexamination_tomographer_device.name	STRING	Bucket/Remove rare values
visual_acuity	patAnonKey		STRING	Anonymised	Unique identifier for patient
visual_acuity	laterality		STRING	Treatment not necessary	Eye side: L, R somtimes U and B
visual_acuity	eventDate		DATE	Date Shifted	Date the visual acuity was taken
visual_acuity	readingMethod		STRING	Bucket/Remove rare values	The method used in VA measurement, e.g. with Glasses or Unaided
visual_acuity	readingUnit		STRING	Bucket/Remove rare values	The unit of Visual Acuity Measurement
visual_acuity	readingValue		STRING	Bucket/Remove rare values	Outcome from Visual Acuity measurement
visual_acuity	readingLogmarBaseValue		STRING	Bucket/Remove rare values	The reading Value converted to logmar for comparison
